# Supplementary material for: Qing-Re-Xiao-Zheng Formula Modulates Gut Microbiota and Inhibits Inflammation in Mice With Diabetic Kidney Disease
Source: Front Med (Lausanne). 2021 Sep 16;8:719950. doi: 10.3389/fmed.2021.719950 (PMC8481597; doi:10.3389/fmed.2021.719950)
Supplement: Supplementary file 1 [file Table_3.XLSX]

## Sheet: Blood glucose
Blood glucose (mmol/L)	0 week(mmol/L)	4 week(mmol/L)	8 week(mmol/L)
Control-1	7.6	7.8	8
Control-2	7.4	6.4	7.4
Control-3	7.2	8.1	8.8
Control-4	10	6.8	8.1
Control-5	8.6	8.8	7.3
Control-6	8.3	7.2	7.5
DKD-1	18.5	25.8	16.3
DKD-2	17.5	20	24.6
DKD-3	19.8	22.6	27.4
DKD-4	18.1	17.7	27.5
DKD-5	17.1	23.6	19.1
DKD-6	19.6	22.4	21.6
QRXZF-1	17.4	16.5	16.6
QRXZF-2	20	17.3	15.5
QRXZF-3	20.6	26.2	22.8
QRXZF-4	20.1	21.2	19.2
QRXZF-5	18.1	21.9	19.8
QRXZF-6	21.5	19.9	24.9

## Sheet: Urinary albumin  and  UACR
	urinary albumin content(ug/dl)	UACR mg/g
Control-1	849.662	27.8013
Control-2	224.154	10.5058
Control-3	546.121	18.6925
Control-4	798.319	18.5293
Control-5	243.75	5.09363
Control-6	612.62	11.3249
DKD-1	2780.44	46.9386
DKD-2	2531.39	62.5716
DKD-3	2458.31	43.7732
DKD-4	2174.75	56.2496
DKD-5	2070.82	31.162
DKD-6	1807.32	33.7851
QRXZF-1	2005.32	37.4102
QRXZF-2	1746.34	49.4852
QRXZF-3	2029.95	28.106
QRXZF-4	1093.51	18.6881
QRXZF-5	1671.06	34.6994
QRXZF-6	1891.82	28.0787

## Sheet: Relative Kindey weight
	kidney weight/body weight mg/g
Control-1	4.64029
Control-2	5.51331
Control-3	5.29412
Control-4	4.86381
Control-5	5.26718
Control-6	4.86755
DKD-1	6.18297
DKD-2	6.11111
DKD-3	7.92829
DKD-4	6.10345
DKD-5	6.69145
DKD-6	6.42857
QRXZF-1	6.01329
QRXZF-2	6.09319
QRXZF-3	5.81673
QRXZF-4	5.67273
QRXZF-5	5.99278
QRXZF-6	5.85034

## Sheet: TC and TG
	TG（mmol/L）	TC（mmol/L）
Control-1	2.37866	6.36662
Control-2	2.56001	8.50854
Control-3	2.68224	4.02978
Control-4	2.81137	9.38204
Control-5	2.27585	10.2165
Control-6	2.62418	11.7045
DKD-1	3.08223	17.6163
DKD-2	3.05582	16.5873
DKD-3	6.17252	18.0135
DKD-4	6.14973	15.8571
DKD-5	5.48318	14.323
DKD-6	5.21583	17.5854
QRXZF-1	3.09052	12.5974
QRXZF-2	3.66969	13.9119
QRXZF-3	3.30727	10.3498
QRXZF-4	3.53829	13.8281
QRXZF-5	3.74887	16.2431
QRXZF-6	4.61749	15.1531

## Sheet: Scr
	SCr(umol/L)
Control-1	51.1131
Control-2	44.9584
Control-3	57.5203
Control-4	41.5502
Control-5	40.544
Control-6	33.4256
DKD-1	47.0263
DKD-2	45.8505
DKD-3	48.9233
DKD-4	56.1566
DKD-5	38.8692
DKD-6	50.7795
QRXZF-1	39.5964
QRXZF-2	53.0559
QRXZF-3	45.8313
QRXZF-4	48.0027
QRXZF-5	45.4693
QRXZF-6	39.6697
