# Supplementary material for: Qing-Re-Xiao-Zheng Formula Modulates Gut Microbiota and Inhibits Inflammation in Mice With Diabetic Kidney Disease
Source: Front Med (Lausanne). 2021 Sep 16;8:719950. doi: 10.3389/fmed.2021.719950 (PMC8481597; doi:10.3389/fmed.2021.719950)
Supplement: Supplementary file 2 [file Table_4.XLSX]

## Sheet: TLR4
	control-1	DKD-1	QRXZF-1	control-2	DKD-2	QRXZF-2	control-3	DKD-3	QRXZF-3
TLR4	57992	158423	107924	66598	140390	76104	60838	123277	65024
β-tubulin	325419	359800	327708	347049	297242	296224	354512	300746	305166
TLR4/β-tubulin	0.178207	0.440309	0.32933	0.191898	0.472309	0.256914	0.171611	0.409904	0.213077

## Sheet: P-P65 and P65
	control-1	DKD-1	QRXZF-1	control-2	DKD-2	QRXZF-2	control-3	DKD-3	QRXZF-3
p-P65	119302	367876	206238	112667	316127	183883	90327	304532	158275
β-actin	358885	358338	390837	384498	386567	382523	389996	379916	366994
p-P65/actin	0.332424	1.02662	0.527683	0.293024	0.817781	0.480711	0.23161	0.801577	0.431274
	control-1	DKD-1	QRXZF-1	control-2	DKD-2	QRXZF-2	control-3	DKD-3	QRXZF-3
P65	160434	157606	154060	149709	145132	133890	133358	147176	133987
β-actin	365365	374329	374243	370947	360691	358045	372918	383768	375328
P65/β-actin	0.439106	0.421036	0.411658	0.403586	0.402372	0.373947	0.357607	0.383503	0.356986

## Sheet: PAS score
	PAS socre
Control-1	1
Control-2	1
Control-3	1
Control-4	2
Control-5	0
DKD-1	4
DKD-2	2
DKD-3	3
DKD-4	3
DKD-5	4
QRXZF-1	2
QRXZF-2	3
QRXZF-3	1
QRXZF-4	1
QRXZF-5	2
