# Supplementary material for: Qing-Re-Xiao-Zheng Formula Modulates Gut Microbiota and Inhibits Inflammation in Mice With Diabetic Kidney Disease
Source: Front Med (Lausanne). 2021 Sep 16;8:719950. doi: 10.3389/fmed.2021.719950 (PMC8481597; doi:10.3389/fmed.2021.719950)
Supplement: Supplementary file 3 [file Table_5.XLSX]

## Sheet: ZO-1
	control-1	DKD-1	QRXZF-1	Irbesartan-1	control-2	DKD-2	QRXZF-2	Irbesartan-2	control-3	DKD-3	QRXZF-3	Irbesartan-3	control-4	DKD-4	QRXZF-4	Irbesartan-4
ZO-1	286631	166432	222708	164864	256199	153049	218852	150429	334836	167666	231721	150667	305364	140375	204082	127197
β-actin	377756	359207	326158	320101	321672	337937	359564	365961	497853	451766	421634	385067	386796	410398	405600	389109
ZO-1/β-actin	0.758773	0.463332	0.682822	0.515037	0.79646	0.452892	0.608659	0.411052	0.67256	0.371135	0.549579	0.391275	0.78947	0.342046	0.503161	0.326893

## Sheet: LPS
	LPS（EU/ml）
Control-1	0.585167
Control-2	0.44278
Control-3	0.540577
Control-4	0.530666
Control-5	0.543829
Control-6	0.631832
DKD-1	0.671574
DKD-2	1.00766
DKD-3	0.968361
DKD-4	0.812372
DKD-5	1.04306
DKD-6	0.749727
QRXZF-1	0.762185
QRXZF-2	0.812372
QRXZF-3	0.632682
QRXZF-4	0.602851
QRXZF-5	0.825686
QRXZF-6	0.693044

## Sheet: FITC
	FITC（ug/ml）
Control-1	0.504012
Control-2	0.369953
Control-3	0.524969
Control-4	0.487794
Control-5	0.597979
Control-6	0.426585
DKD-1	0.932541
DKD-2	0.715647
DKD-3	0.915297
DKD-4	1.05442
DKD-5	0.798845
DKD-6	1.10033
QRXZF-1	0.770443
QRXZF-2	0.650358
QRXZF-3	0.68947
QRXZF-4	0.790037
QRXZF-5	0.627356
QRXZF-6	0.763948
