# Supplementary material for: Qing-Re-Xiao-Zheng Formula Modulates Gut Microbiota and Inhibits Inflammation in Mice With Diabetic Kidney Disease
Source: Front Med (Lausanne). 2021 Sep 16;8:719950. doi: 10.3389/fmed.2021.719950 (PMC8481597; doi:10.3389/fmed.2021.719950)
Supplement: Supplementary file 5 [file Table_7.XLSX]

## Sheet: LDA and LeFsE
ID	control-1	control-2	control-3	control-4	control-5	control-6	DKD-1	DKD-2	DKD-3	DKD-4	DKD-5	DKD-6	QRXZF-1	QRXZF-2	QRXZF-3	QRXZF-4	QRXZF-5	QRXZF-6
group	control	control	control	control	control	control	DKD	DKD	DKD	DKD	DKD	DKD	QRXZF	QRXZF	QRXZF	QRXZF	QRXZF	QRXZF
k__Bacteria	1	1	1	1	1	1	1	1	1	1	1	1	1	1	1	1	1	1
k__Bacteria|p__Actinobacteria	0.0032824	0.00728164	0.0589323	0.0822864	0.0521411	0.00841351	0.00581022	0.00226372	0.0162234	0.0290134	0.00848896	0.0126391	0.00362196	0.0216186	0.00977174	0.00913035	0.0158838	0.0102245
k__Bacteria|p__Tenericutes	0.000264101	0.000150915	0.000641388	0.00252782	0.000830032	0.00535748	0.00135823	0.00173552	0.000490473	0.00724392	0.0116582	0	0.000113186	0.000264101	0	0.000188644	0	0.00030183
k__Bacteria|p__Cyanobacteria	0.00030183	0	0.000226372	0.000830032	0.00124505	0	0	0.000226372	0	0.00271647	0.000339559	0	0.00539521	0.000188644	0	0	0	0
k__Bacteria|p__Verrucomicrobia	0	0	0	0	0	0	7.54575e-05	0.000226372	0.00158461	0.00313148	0.00448972	0.00750802	0.00199962	0.0491605	0.000528202	0.0969251	0.00724392	0.000113186
k__Bacteria|p__Firmicutes	0.761668	0.374118	0.299491	0.540879	0.222901	0.370798	0.703075	0.749217	0.65863	0.636521	0.629277	0.851575	0.655273	0.508017	0.682098	0.583852	0.538049	0.524882
k__Bacteria|p__Proteobacteria	0.00652707	0.0151292	0.00863988	0.00535748	0.0151292	0.0645539	0.0823241	0.179891	0.0572722	0.0154311	0.073156	0.0956423	0.0378419	0.0534993	0.203245	0.0167138	0.181437	0.0953405
k__Bacteria|p__Deferribacteres	3.77287e-05	3.77287e-05	0	3.77287e-05	0	0.0150538	0.000980947	0.0278061	0.00347104	0.000113186	0.000339559	0.000113186	0.000415016	0.00237691	3.77287e-05	0	0	7.54575e-05
k__Bacteria|p__Bacteroidetes	0.220562	0.601019	0.629768	0.361705	0.706621	0.526278	0.204754	0.0345972	0.256103	0.301679	0.26429	0.0276929	0.295152	0.363441	0.102094	0.292322	0.23305	0.366459
k__Bacteria|p__Saccharibacteria	0.0073571	0.00226372	0.00169779	0.00581022	0.000867761	0.00935673	0.00143369	0.0038106	0.00618751	0.0040747	0.00792303	0.00471609	0.000113186	0.00143369	0.00211281	0.000867761	0.024335	0.00260328
k__Bacteria|p__Saccharibacteria|c__Unknown_Class	0.0073571	0.00226372	0.00169779	0.00581022	0.000867761	0.00935673	0.00143369	0.0038106	0.00618751	0.0040747	0.00792303	0.00471609	0.000113186	0.00143369	0.00211281	0.000867761	0.024335	0.00260328
k__Bacteria|p__Actinobacteria|c__Coriobacteriia	0.0032824	0.00531975	0.0401434	0.0563667	0.0407848	0.00780985	0.00562158	0.00199962	0.0157706	0.0265233	0.00814941	0.01113	0.0035465	0.0201094	0.00977174	0.00882852	0.0156574	0.0101868
k__Bacteria|p__Proteobacteria|c__Epsilonproteobacteria	0.00332013	0.00113186	0.000150915	0.00113186	0.000565931	0.0489719	0.00848896	0.0811545	0.0124128	0.00109413	0.0038106	0.0078853	0.0060366	0.00969628	0.00316921	0.000792303	3.77287e-05	0.0111677
k__Bacteria|p__Cyanobacteria|c__Melainabacteria	0.00030183	0	0.000226372	0.000830032	0.00124505	0	0	0.000226372	0	0.00271647	0.000339559	0	0.00539521	0.000188644	0	0	0	0
k__Bacteria|p__Firmicutes|c__Clostridia	0.300698	0.202528	0.110998	0.36695	0.0951519	0.33654	0.649274	0.676287	0.546274	0.310885	0.494775	0.573514	0.308357	0.291417	0.0994907	0.124052	0.129447	0.282588
k__Bacteria|p__Actinobacteria|c__Actinobacteria	0	0.00196189	0.0187889	0.0259196	0.0113563	0.00060366	0.000188644	0.000264101	0.000452745	0.0024901	0.000339559	0.00150915	7.54575e-05	0.00150915	0	0.00030183	0.000226372	3.77287e-05
k__Bacteria|p__Proteobacteria|c__Alphaproteobacteria	0	0	3.77287e-05	0	0.000641388	0	0.00101868	7.54575e-05	0.0027542	0.00279193	0.0027542	3.77287e-05	0.000150915	0.000679117	7.54575e-05	0	0.00513111	0
k__Bacteria|p__Proteobacteria|c__Deltaproteobacteria	0.00309376	0.00856442	0.000679117	0.00101868	0.00139596	0.0140351	0.0723637	0.0981324	0.0419921	0.0111677	0.0663271	0.0876061	0.0312394	0.0382947	0.00181098	0.00498019	0.00196189	0.0118091
k__Bacteria|p__Proteobacteria|c__Gammaproteobacteria	0	0	0	0	7.54575e-05	0	0.000377287	0.000339559	7.54575e-05	0.000188644	0.000150915	7.54575e-05	0.000415016	0.00475382	0.196755	0.00897944	0.164384	0.0689681
k__Bacteria|p__Firmicutes|c__Erysipelotrichia	0.000980947	0.0396152	0.154612	0.154952	0.103452	0.0209017	0.0280324	0.0149028	0.0338804	0.152085	0.0388606	0.0840596	0.013771	0.0801736	0.0565931	0.0434258	0.331824	0.0278438
k__Bacteria|p__Bacteroidetes|c__Flavobacteriia	0	0	0	0	0	0	0.000490473	3.77287e-05	0.000264101	0	0	0	0	0	0	0.000113186	0	0
k__Bacteria|p__Verrucomicrobia|c__Verrucomicrobiae	0	0	0	0	0	0	7.54575e-05	0.000226372	0.00158461	0.00313148	0.00448972	0.00750802	0.00199962	0.0491605	0.000528202	0.0969251	0.00724392	0.000113186
k__Bacteria|p__Deferribacteres|c__Deferribacteres	3.77287e-05	3.77287e-05	0	3.77287e-05	0	0.0150538	0.000980947	0.0278061	0.00347104	0.000113186	0.000339559	0.000113186	0.000415016	0.00237691	3.77287e-05	0	0	7.54575e-05
k__Bacteria|p__Proteobacteria|c__Betaproteobacteria	0.000113186	0.00543294	0.00777212	0.00320694	0.0124505	0.00154688	0	0	0	0.000188644	7.54575e-05	3.77287e-05	0	7.54575e-05	0.00143369	0.00196189	0.00992266	0.00339559
k__Bacteria|p__Tenericutes|c__Mollicutes	0.000264101	0.000150915	0.000641388	0.00252782	0.000830032	0.00535748	0.00135823	0.00173552	0.000490473	0.00724392	0.0116582	0	0.000113186	0.000264101	0	0.000188644	0	0.00030183
k__Bacteria|p__Firmicutes|c__Bacilli	0.459989	0.131975	0.0338049	0.0182984	0.0242596	0.013356	0.0257687	0.0580268	0.0784758	0.173552	0.0956423	0.194001	0.333145	0.136427	0.526014	0.416374	0.076778	0.21445
k__Bacteria|p__Bacteroidetes|c__Bacteroidia	0.220562	0.601019	0.629768	0.361705	0.706621	0.526278	0.204263	0.0345595	0.255839	0.301679	0.26429	0.0276929	0.295152	0.363441	0.102094	0.292209	0.23305	0.366459
k__Bacteria|p__Proteobacteria|c__Epsilonproteobacteria|o__Campylobacterales	0.00332013	0.00113186	0.000150915	0.00113186	0.000565931	0.0489719	0.00848896	0.0811545	0.0124128	0.00109413	0.0038106	0.0078853	0.0060366	0.00969628	0.00316921	0.000792303	3.77287e-05	0.0111677
k__Bacteria|p__Tenericutes|c__Mollicutes|o__Anaeroplasmatales	0	0.000113186	0	0	3.77287e-05	0.00505565	0	0.000188644	0	0	0	0	3.77287e-05	0.000113186	0	0.000188644	0	0
k__Bacteria|p__Firmicutes|c__Clostridia|o__Clostridiales	0.300698	0.202528	0.110998	0.36695	0.0951519	0.33654	0.649274	0.676287	0.546274	0.310885	0.494775	0.573514	0.308357	0.291417	0.0994907	0.124052	0.129447	0.282588
k__Bacteria|p__Firmicutes|c__Erysipelotrichia|o__Erysipelotrichales	0.000980947	0.0396152	0.154612	0.154952	0.103452	0.0209017	0.0280324	0.0149028	0.0338804	0.152085	0.0388606	0.0840596	0.013771	0.0801736	0.0565931	0.0434258	0.331824	0.0278438
k__Bacteria|p__Proteobacteria|c__Alphaproteobacteria|o__Rhodospirillales	0	0	3.77287e-05	0	0.000641388	0	0.00101868	7.54575e-05	0.0027542	0.00279193	0.0027542	3.77287e-05	0.000150915	0.000679117	7.54575e-05	0	0.00513111	0
k__Bacteria|p__Actinobacteria|c__Actinobacteria|o__Bifidobacteriales	0	0.00196189	0.0187889	0.0259196	0.0113563	0.00060366	0	7.54575e-05	0.000377287	0.00226372	7.54575e-05	0.00124505	0	0	0	0	3.77287e-05	3.77287e-05
k__Bacteria|p__Tenericutes|c__Mollicutes|o__Mycoplasmatales	0	0	0	0	0	0	0	0	0	0	0	0	0	0	0	0	0	0.00030183
k__Bacteria|p__Deferribacteres|c__Deferribacteres|o__Deferribacterales	3.77287e-05	3.77287e-05	0	3.77287e-05	0	0.0150538	0.000980947	0.0278061	0.00347104	0.000113186	0.000339559	0.000113186	0.000415016	0.00237691	3.77287e-05	0	0	7.54575e-05
k__Bacteria|p__Verrucomicrobia|c__Verrucomicrobiae|o__Verrucomicrobiales	0	0	0	0	0	0	7.54575e-05	0.000226372	0.00158461	0.00313148	0.00448972	0.00750802	0.00199962	0.0491605	0.000528202	0.0969251	0.00724392	0.000113186
k__Bacteria|p__Proteobacteria|c__Gammaproteobacteria|o__Pseudomonadales	0	0	0	0	0	0	7.54575e-05	0.00030183	3.77287e-05	0	0	3.77287e-05	3.77287e-05	3.77287e-05	0.000264101	7.54575e-05	3.77287e-05	3.77287e-05
k__Bacteria|p__Proteobacteria|c__Gammaproteobacteria|o__Enterobacteriales	0	0	0	0	7.54575e-05	0	0.00030183	3.77287e-05	3.77287e-05	0.000188644	0.000150915	3.77287e-05	0.000377287	0.00471609	0.196491	0.00890398	0.164346	0.0689304
k__Bacteria|p__Firmicutes|c__Bacilli|o__Lactobacillales	0.459951	0.1319	0.0337295	0.018223	0.0242596	0.013356	0.0255424	0.0556121	0.074137	0.168912	0.0938691	0.191662	0.333107	0.136314	0.526014	0.416337	0.076778	0.21445
k__Bacteria|p__Tenericutes|c__Mollicutes|o__Mollicutes_RF9	0.000264101	3.77287e-05	0.000641388	0.00252782	0.000792303	0.00030183	0.00135823	0.00154688	0.000490473	0.00724392	0.0116582	0	7.54575e-05	0.000150915	0	0	0	0
k__Bacteria|p__Actinobacteria|c__Coriobacteriia|o__Coriobacteriales	0.0032824	0.00531975	0.0401434	0.0563667	0.0407848	0.00780985	0.00562158	0.00199962	0.0157706	0.0265233	0.00814941	0.01113	0.0035465	0.0201094	0.00977174	0.00882852	0.0156574	0.0101868
k__Bacteria|p__Actinobacteria|c__Actinobacteria|o__Corynebacteriales	0	0	0	0	0	0	0.000188644	0.000188644	7.54575e-05	0.000226372	0.000264101	0.000264101	7.54575e-05	0.00150915	0	0.00030183	0.000188644	0
k__Bacteria|p__Saccharibacteria|c__Unknown_Class|o__Unknown_Order	0.0073571	0.00226372	0.00169779	0.00581022	0.000867761	0.00935673	0.00143369	0.0038106	0.00618751	0.0040747	0.00792303	0.00471609	0.000113186	0.00143369	0.00211281	0.000867761	0.024335	0.00260328
k__Bacteria|p__Proteobacteria|c__Deltaproteobacteria|o__Desulfovibrionales	0.00309376	0.00856442	0.000679117	0.00101868	0.00139596	0.0140351	0.0723637	0.0981324	0.0419921	0.0111677	0.0663271	0.0876061	0.0312394	0.0382947	0.00181098	0.00498019	0.00196189	0.0118091
k__Bacteria|p__Bacteroidetes|c__Bacteroidia|o__Bacteroidales	0.220562	0.601019	0.629768	0.361705	0.706621	0.526278	0.204263	0.0345595	0.255839	0.301679	0.26429	0.0276929	0.295152	0.363441	0.102094	0.292209	0.23305	0.366459
k__Bacteria|p__Bacteroidetes|c__Flavobacteriia|o__Flavobacteriales	0	0	0	0	0	0	0.000490473	3.77287e-05	0.000264101	0	0	0	0	0	0	0.000113186	0	0
k__Bacteria|p__Cyanobacteria|c__Melainabacteria|o__Gastranaerophilales	0.00030183	0	0.000226372	0.000830032	0.00124505	0	0	0.000226372	0	0.00271647	0.000339559	0	0.00539521	0.000188644	0	0	0	0
k__Bacteria|p__Firmicutes|c__Bacilli|o__Bacillales	3.77287e-05	7.54575e-05	7.54575e-05	7.54575e-05	0	0	0.000226372	0.00241464	0.0043388	0.00464063	0.00177325	0.00233918	3.77287e-05	0.000113186	0	3.77287e-05	0	0
k__Bacteria|p__Proteobacteria|c__Betaproteobacteria|o__Burkholderiales	0.000113186	0.00543294	0.00777212	0.00320694	0.0124505	0.00154688	0	0	0	0.000188644	7.54575e-05	3.77287e-05	0	7.54575e-05	0.00143369	0.00196189	0.00992266	0.00339559
k__Bacteria|p__Firmicutes|c__Clostridia|o__Clostridiales|f__Peptostreptococcaceae	0	0	0	0	0	0	0.141634	0.0552726	0.131522	0.153933	0.0511602	0.0837955	0.000188644	0.000377287	0	3.77287e-05	0	0
k__Bacteria|p__Bacteroidetes|c__Bacteroidia|o__Bacteroidales|f__Prevotellaceae	0.0116582	0.00369742	0.0168647	0.01196	0.0462177	0.00252782	0.000188644	3.77287e-05	7.54575e-05	0.00867761	0.00901717	0	0.0176948	0.0114318	0	0.000113186	0.000716846	0.000113186
k__Bacteria|p__Tenericutes|c__Mollicutes|o__Anaeroplasmatales|f__Anaeroplasmataceae	0	0.000113186	0	0	3.77287e-05	0.00505565	0	0.000188644	0	0	0	0	3.77287e-05	0.000113186	0	0.000188644	0	0
k__Bacteria|p__Firmicutes|c__Bacilli|o__Lactobacillales|f__Leuconostocaceae	0	0	0	0	0	0	0	0.00030183	7.54575e-05	0	0	0	0	0.000339559	0	0.000452745	0.000150915	0.000113186
k__Bacteria|p__Deferribacteres|c__Deferribacteres|o__Deferribacterales|f__Deferribacteraceae	3.77287e-05	3.77287e-05	0	3.77287e-05	0	0.0150538	0.000980947	0.0278061	0.00347104	0.000113186	0.000339559	0.000113186	0.000415016	0.00237691	3.77287e-05	0	0	7.54575e-05
k__Bacteria|p__Proteobacteria|c__Epsilonproteobacteria|o__Campylobacterales|f__Helicobacteraceae	0.00332013	0.00113186	0.000150915	0.00113186	0.000565931	0.0489719	0.00848896	0.0811545	0.0124128	0.00109413	0.0038106	0.0078853	0.0060366	0.00969628	0.00316921	0.000792303	3.77287e-05	0.0111677
k__Bacteria|p__Firmicutes|c__Bacilli|o__Bacillales|f__Staphylococcaceae	3.77287e-05	7.54575e-05	0	7.54575e-05	0	0	0.000188644	3.77287e-05	7.54575e-05	0.0010564	0.000980947	0.000339559	3.77287e-05	0.000113186	0	3.77287e-05	0	0
k__Bacteria|p__Firmicutes|c__Clostridia|o__Clostridiales|f__Peptococcaceae	0.00132051	0.00437653	0.000679117	0.00030183	0.000565931	0.00418789	0.00524429	0.00422562	0.00599887	0.00158461	0.00554612	0.00520656	0.0032824	0.00475382	0.000716846	0.00184871	0	0.00411243
k__Bacteria|p__Proteobacteria|c__Gammaproteobacteria|o__Pseudomonadales|f__Moraxellaceae	0	0	0	0	0	0	7.54575e-05	0.00030183	3.77287e-05	0	0	3.77287e-05	0	0	0.000226372	3.77287e-05	3.77287e-05	0
k__Bacteria|p__Proteobacteria|c__Alphaproteobacteria|o__Rhodospirillales|f__Rhodospirillaceae	0	0	3.77287e-05	0	0.000641388	0	0.00101868	7.54575e-05	0.0027542	0.00279193	0.0027542	3.77287e-05	0.000150915	0.000679117	7.54575e-05	0	0.00513111	0
k__Bacteria|p__Saccharibacteria|c__Unknown_Class|o__Unknown_Order|f__Unknown_Family	0.0073571	0.00226372	0.00169779	0.00581022	0.000867761	0.00935673	0.00143369	0.0038106	0.00618751	0.0040747	0.00792303	0.00471609	0.000113186	0.00143369	0.00211281	0.000867761	0.024335	0.00260328
k__Bacteria|p__Firmicutes|c__Bacilli|o__Bacillales|f__Family_XI	0	0	7.54575e-05	0	0	0	3.77287e-05	0.00237691	0.00426335	0.00358423	0.000792303	0.00199962	0	0	0	0	0	0
k__Bacteria|p__Proteobacteria|c__Betaproteobacteria|o__Burkholderiales|f__Alcaligenaceae	0.000113186	0.00543294	0.00777212	0.00320694	0.0124505	0.00154688	0	0	0	0.000188644	7.54575e-05	3.77287e-05	0	7.54575e-05	0.00143369	0.00196189	0.00992266	0.00339559
k__Bacteria|p__Firmicutes|c__Clostridia|o__Clostridiales|f__Family_XIII	0.00203735	0.00181098	0.00116959	0.00162234	0.000641388	0.00294284	0.00486701	0.0032824	0.00369742	0.000980947	0.0024901	0.00365969	0.00226372	0.00132051	0.00218827	0.00184871	0.0149028	0.00196189
k__Bacteria|p__Actinobacteria|c__Actinobacteria|o__Bifidobacteriales|f__Bifidobacteriaceae	0	0.00196189	0.0187889	0.0259196	0.0113563	0.00060366	0	7.54575e-05	0.000377287	0.00226372	7.54575e-05	0.00124505	0	0	0	0	3.77287e-05	3.77287e-05
k__Bacteria|p__Proteobacteria|c__Gammaproteobacteria|o__Enterobacteriales|f__Enterobacteriaceae	0	0	0	0	7.54575e-05	0	0.00030183	3.77287e-05	3.77287e-05	0.000188644	0.000150915	3.77287e-05	0.000377287	0.00471609	0.196491	0.00890398	0.164346	0.0689304
k__Bacteria|p__Tenericutes|c__Mollicutes|o__Mollicutes_RF9|f__wallaby_gut_metagenome	0	0	0	3.77287e-05	0	0	0	0	0	0	0	0	0	0	0	0	0	0
k__Bacteria|p__Firmicutes|c__Clostridia|o__Clostridiales|f__Christensenellaceae	3.77287e-05	0.000188644	0.000452745	0.000150915	0.000188644	0.000528202	0.00758347	0.00358423	0.00426335	0.00135823	0.00252782	0.00539521	0.00313148	0.00158461	0.00362196	0.00101868	0.000980947	0.00622524
k__Bacteria|p__Firmicutes|c__Bacilli|o__Lactobacillales|f__Streptococcaceae	0.00120732	0.000339559	7.54575e-05	0.000150915	0.000150915	0.000150915	0.0138464	0.00667799	0.0126769	0.0103377	0.00799849	0.0199208	0.0410866	0.0530089	0.0578004	0.0468591	0.0562158	0.0574609
k__Bacteria|p__Bacteroidetes|c__Bacteroidia|o__Bacteroidales|f__Bacteroidales_S24-7_group	0.116544	0.497265	0.588681	0.335823	0.620524	0.433729	0.0992266	0.0271647	0.120694	0.223128	0.197963	0.00886625	0.188681	0.156499	0.0212035	0.057574	0.0525184	0.0905112
k__Bacteria|p__Firmicutes|c__Clostridia|o__Clostridiales|f__Clostridiales_vadinBB60_group	0.00132051	0.00090549	7.54575e-05	0.000113186	0.000113186	0.00215054	0.00418789	0.00090549	0.00581022	0.00173552	0.0270892	0.0010564	0.00128278	0.00339559	0.000264101	0.00030183	0.00120732	0.00365969
k__Bacteria|p__Firmicutes|c__Clostridia|o__Clostridiales|f__Clostridiaceae_1	0.00916808	0.000264101	0.00298057	0.00430108	0.000716846	0.000226372	0.000452745	0.000226372	0.000150915	0.000415016	0	3.77287e-05	0	0	0	0	0	0
k__Bacteria|p__Bacteroidetes|c__Bacteroidia|o__Bacteroidales|f__Rikenellaceae	0.0326354	0.0380306	0.013356	0.00652707	0.0212413	0.0345972	0.0515752	0.00245237	0.0564045	0.0228259	0.0162611	0.000150915	0.0451613	0.0915676	0.047425	0.0977929	0.0367101	0.201019
k__Bacteria|p__Proteobacteria|c__Gammaproteobacteria|o__Pseudomonadales|f__Pseudomonadaceae	0	0	0	0	0	0	0	0	0	0	0	0	3.77287e-05	3.77287e-05	3.77287e-05	3.77287e-05	0	3.77287e-05
k__Bacteria|p__Firmicutes|c__Bacilli|o__Lactobacillales|f__Carnobacteriaceae	0	0	0	0	0	0	0	0	0	0.000150915	0	3.77287e-05	0	0	0	0	0	0
k__Bacteria|p__Firmicutes|c__Bacilli|o__Lactobacillales|f__Lactobacillaceae	0.458744	0.13156	0.033654	0.0180721	0.0241087	0.0132051	0.0115827	0.0476514	0.0613092	0.157593	0.0857197	0.171402	0.29202	0.081079	0.463271	0.368308	0.00796076	0.155141
k__Bacteria|p__Firmicutes|c__Bacilli|o__Lactobacillales|f__Enterococcaceae	0	0	0	0	0	0	3.77287e-05	0.000150915	3.77287e-05	0.000150915	3.77287e-05	7.54575e-05	0	0.00188644	0.00494246	0.000716846	0.0124505	0.00173552
k__Bacteria|p__Firmicutes|c__Bacilli|o__Lactobacillales|f__Aerococcaceae	0	0	0	0	0	0	7.54575e-05	0.000830032	3.77287e-05	0.000679117	0.000113186	0.000226372	0	0	0	0	0	0
k__Bacteria|p__Bacteroidetes|c__Bacteroidia|o__Bacteroidales|f__Porphyromonadaceae	0.0398038	0.041728	0.00826259	0.00547067	0.0134314	0.0416525	0.0292398	0.00362196	0.0508583	0.0341445	0.0215054	0.0131296	0.028787	0.0914544	0.0273156	0.114318	0.0519902	0.0596869
k__Bacteria|p__Firmicutes|c__Clostridia|o__Clostridiales|f__Ruminococcaceae	0.0550462	0.038106	0.050066	0.187135	0.0548198	0.0641388	0.214224	0.194114	0.137974	0.0632334	0.195284	0.133145	0.166044	0.0811168	0.0267874	0.0357291	0.0831919	0.090398
k__Bacteria|p__Firmicutes|c__Erysipelotrichia|o__Erysipelotrichales|f__Erysipelotrichaceae	0.000980947	0.0396152	0.154612	0.154952	0.103452	0.0209017	0.0280324	0.0149028	0.0338804	0.152085	0.0388606	0.0840596	0.013771	0.0801736	0.0565931	0.0434258	0.331824	0.0278438
k__Bacteria|p__Bacteroidetes|c__Flavobacteriia|o__Flavobacteriales|f__Flavobacteriaceae	0	0	0	0	0	0	0.000490473	3.77287e-05	0.000264101	0	0	0	0	0	0	0.000113186	0	0
k__Bacteria|p__Proteobacteria|c__Deltaproteobacteria|o__Desulfovibrionales|f__Desulfovibrionaceae	0.00309376	0.00856442	0.000679117	0.00101868	0.00139596	0.0140351	0.0723637	0.0981324	0.0419921	0.0111677	0.0663271	0.0876061	0.0312394	0.0382947	0.00181098	0.00498019	0.00196189	0.0118091
k__Bacteria|p__Firmicutes|c__Clostridia|o__Clostridiales|f__Lachnospiraceae	0.23173	0.156801	0.0555367	0.172081	0.0379928	0.262366	0.271081	0.414601	0.256857	0.0876438	0.210677	0.341181	0.132051	0.198868	0.0659121	0.0832673	0.0288625	0.176231
k__Bacteria|p__Firmicutes|c__Clostridia|o__Clostridiales|f__Eubacteriaceae	3.77287e-05	7.54575e-05	3.77287e-05	7.54575e-05	3.77287e-05	0	0	0	0	0	0	0	0.000113186	0	0	0	0.00030183	0
k__Bacteria|p__Actinobacteria|c__Actinobacteria|o__Corynebacteriales|f__Corynebacteriaceae	0	0	0	0	0	0	0.000188644	0.000188644	7.54575e-05	0.000226372	0.000264101	0.000264101	7.54575e-05	0.00150915	0	0.00030183	0.000188644	0
k__Bacteria|p__Bacteroidetes|c__Bacteroidia|o__Bacteroidales|f__Bacteroidaceae	0.0199208	0.0201471	0.00211281	0.00158461	0.00369742	0.0135069	0.0240332	0.00128278	0.0277683	0.0129032	0.0195435	0.00554612	0.0147897	0.0124128	0.00607433	0.02226	0.0910394	0.0149783
k__Bacteria|p__Tenericutes|c__Mollicutes|o__Mycoplasmatales|f__Mycoplasmataceae	0	0	0	0	0	0	0	0	0	0	0	0	0	0	0	0	0	0.00030183
k__Bacteria|p__Verrucomicrobia|c__Verrucomicrobiae|o__Verrucomicrobiales|f__Verrucomicrobiaceae	0	0	0	0	0	0	7.54575e-05	0.000226372	0.00158461	0.00313148	0.00448972	0.00750802	0.00199962	0.0491605	0.000528202	0.0969251	0.00724392	0.000113186
k__Bacteria|p__Actinobacteria|c__Coriobacteriia|o__Coriobacteriales|f__Coriobacteriaceae	0.0032824	0.00531975	0.0401434	0.0563667	0.0407848	0.00780985	0.00562158	0.00199962	0.0157706	0.0265233	0.00814941	0.01113	0.0035465	0.0201094	0.00977174	0.00882852	0.0156574	0.0101868
k__Bacteria|p__Actinobacteria|c__Actinobacteria|o__Corynebacteriales|f__Corynebacteriaceae|g__Corynebacterium_1	0	0	0	0	0	0	0.000150915	0.000188644	3.77287e-05	0.000226372	0.000264101	0.000226372	3.77287e-05	0	0	0.000113186	0	0
k__Bacteria|p__Firmicutes|c__Bacilli|o__Lactobacillales|f__Streptococcaceae|g__Streptococcus	0.00120732	0.000339559	7.54575e-05	0.000113186	0.000150915	0.000150915	0.00252782	0.00030183	0.000867761	0.000792303	0.000565931	0.000377287	0.00445199	0.00358423	0.000188644	0.000226372	0.000113186	0.000415016
k__Bacteria|p__Firmicutes|c__Clostridia|o__Clostridiales|f__Ruminococcaceae|g__Papillibacter	0	0.000113186	0	0	3.77287e-05	0.000150915	0.000377287	3.77287e-05	0.000150915	3.77287e-05	0.000113186	0	7.54575e-05	0.000113186	0	7.54575e-05	0	0
k__Bacteria|p__Bacteroidetes|c__Bacteroidia|o__Bacteroidales|f__Prevotellaceae|g__Alloprevotella	0	0.00335786	0.00928127	0.00452745	0.0139596	0.00166006	0	3.77287e-05	7.54575e-05	0.00867761	0.00890398	0	0.0176948	0.0114318	0	0	0	0
k__Bacteria|p__Firmicutes|c__Bacilli|o__Bacillales|f__Family_XI|g__Gemella	0	0	7.54575e-05	0	0	0	3.77287e-05	0.00237691	0.00426335	0.00358423	0.000792303	0.00199962	0	0	0	0	0	0
k__Bacteria|p__Firmicutes|c__Bacilli|o__Lactobacillales|f__Leuconostocaceae|g__Weissella	0	0	0	0	0	0	0	0.00030183	7.54575e-05	0	0	0	0	0	0	0	0	0
k__Bacteria|p__Actinobacteria|c__Actinobacteria|o__Corynebacteriales|f__Corynebacteriaceae|g__Corynebacterium	0	0	0	0	0	0	3.77287e-05	0	3.77287e-05	0	0	3.77287e-05	3.77287e-05	0.00150915	0	0.000188644	0.000188644	0
k__Bacteria|p__Firmicutes|c__Clostridia|o__Clostridiales|f__Ruminococcaceae|g__Ruminiclostridium_6	0.000792303	0	0	3.77287e-05	0.000150915	0	0	0	0	0	0	0	0	0	0	0	0	0
k__Bacteria|p__Bacteroidetes|c__Bacteroidia|o__Bacteroidales|f__Rikenellaceae|g__Rikenellaceae_RC9_gut_group	0.00147142	0.0223354	0.00701754	0.00158461	0.0103754	0.0121864	0.037276	0.000830032	0.0349368	0.00675344	0.00241464	0	0.0154311	0.0119977	0.0321449	0.0605546	0.0155065	0.149217
k__Bacteria|p__Firmicutes|c__Erysipelotrichia|o__Erysipelotrichales|f__Erysipelotrichaceae|g__Faecalibaculum	0	0.00132051	0.00437653	0.00437653	0.00181098	0.000226372	0.002226	0.0065648	0.0035465	0.0674967	0.012375	0.0164497	7.54575e-05	0.00660253	0	0	0	0
k__Bacteria|p__Actinobacteria|c__Coriobacteriia|o__Coriobacteriales|f__Coriobacteriaceae|g__Enterorhabdus	0.00320694	0.00316921	0.00332013	0.0027542	0.00332013	0.00388606	0.00418789	0.00169779	0.00592341	0.00626297	0.00365969	0.0065648	0.0035465	0.0148651	0.009319	0.00841351	0.0154311	0.00965855
k__Bacteria|p__Firmicutes|c__Clostridia|o__Clostridiales|f__Peptococcaceae|g__Peptococcus	0.000113186	3.77287e-05	0	0	3.77287e-05	0	0.000264101	0.00124505	0.000980947	0.000113186	0.000867761	3.77287e-05	3.77287e-05	3.77287e-05	0	0	0	0.000264101
k__Bacteria|p__Firmicutes|c__Bacilli|o__Bacillales|f__Staphylococcaceae|g__Staphylococcus	3.77287e-05	7.54575e-05	0	7.54575e-05	0	0	0.000188644	3.77287e-05	7.54575e-05	0.0010564	0.000980947	0.000339559	3.77287e-05	0.000113186	0	3.77287e-05	0	0
k__Bacteria|p__Bacteroidetes|c__Bacteroidia|o__Bacteroidales|f__Prevotellaceae|g__Prevotellaceae_Ga6A1_group	0	0	0	0	0	0	0.000188644	0	0	0	0	0	0	0	0	0	0	0
k__Bacteria|p__Firmicutes|c__Clostridia|o__Clostridiales|f__Lachnospiraceae|g__Lachnospiraceae_UCG-001	0.00913035	0	0.00173552	0.000226372	0.00618751	0.000377287	0	0	0	0	0	0	0	0	0	0	0	0
k__Bacteria|p__Firmicutes|c__Clostridia|o__Clostridiales|f__Clostridiaceae_1|g__Clostridium_sensu_stricto_1	0	0.000113186	0.00294284	0.00430108	0.000641388	0.000226372	0.000452745	0.000226372	0.000150915	0.000415016	0	3.77287e-05	0	0	0	0	0	0
k__Bacteria|p__Actinobacteria|c__Actinobacteria|o__Bifidobacteriales|f__Bifidobacteriaceae|g__Bifidobacterium	0	0.00196189	0.0187889	0.0259196	0.0113563	0.00060366	0	7.54575e-05	0.000377287	0.00226372	7.54575e-05	0.00124505	0	0	0	0	3.77287e-05	3.77287e-05
k__Bacteria|p__Tenericutes|c__Mollicutes|o__Mollicutes_RF9|f__wallaby_gut_metagenome|g__wallaby_gut_metagenome	0	0	0	3.77287e-05	0	0	0	0	0	0	0	0	0	0	0	0	0	0
k__Bacteria|p__Firmicutes|c__Clostridia|o__Clostridiales|f__Lachnospiraceae|g__Eubacterium_ruminantium_group	0	0	0.00090549	0.00716846	0	0	0	0	0	0	0	0	0	0	0	0	0	0
k__Bacteria|p__Firmicutes|c__Clostridia|o__Clostridiales|f__Ruminococcaceae|g__Oscillibacter	0.0027542	0.000528202	3.77287e-05	3.77287e-05	0.000113186	0.00154688	0.00633843	0.00758347	0.0060366	0.00441426	0.0098472	0.00396152	0.00954537	0.00633843	0.000415016	0.00124505	0	0.00362196
k__Bacteria|p__Proteobacteria|c__Epsilonproteobacteria|o__Campylobacterales|f__Helicobacteraceae|g__Helicobacter	0.00332013	0.00113186	0.000150915	0.00113186	0.000565931	0.0489719	0.00848896	0.0811545	0.0124128	0.00109413	0.0038106	0.0078853	0.0060366	0.00969628	0.00316921	0.000792303	3.77287e-05	0.0111677
k__Bacteria|p__Firmicutes|c__Clostridia|o__Clostridiales|f__Ruminococcaceae|g__Caproiciproducens	0	3.77287e-05	0	0	0	0	0	0	7.54575e-05	0	0	0	0.000113186	3.77287e-05	3.77287e-05	0	0	3.77287e-05
k__Bacteria|p__Deferribacteres|c__Deferribacteres|o__Deferribacterales|f__Deferribacteraceae|g__Mucispirillum	3.77287e-05	3.77287e-05	0	3.77287e-05	0	0.0150538	0.000980947	0.0278061	0.00347104	0.000113186	0.000339559	0.000113186	0.000415016	0.00237691	3.77287e-05	0	0	7.54575e-05
k__Bacteria|p__Firmicutes|c__Bacilli|o__Lactobacillales|f__Aerococcaceae|g__Facklamia	0	0	0	0	0	0	0	3.77287e-05	0	0.000339559	7.54575e-05	0	0	0	0	0	0	0
k__Bacteria|p__Bacteroidetes|c__Bacteroidia|o__Bacteroidales|f__Prevotellaceae|g__Prevotellaceae_NK3B31_group	0.000565931	0.000188644	0.00343331	0.00124505	0.0170534	7.54575e-05	0	0	0	0	0	0	0	0	0	0	0	0
k__Bacteria|p__Firmicutes|c__Bacilli|o__Lactobacillales|f__Lactobacillaceae|g__Lactobacillus	0.458744	0.13156	0.033654	0.0180721	0.0241087	0.0132051	0.0115827	0.0476514	0.0613092	0.157593	0.0857197	0.171402	0.29202	0.081079	0.463271	0.368308	0.00796076	0.155141
k__Bacteria|p__Firmicutes|c__Bacilli|o__Lactobacillales|f__Enterococcaceae|g__Vagococcus	0	0	0	0	0	0	0	0	0	0.000113186	3.77287e-05	0	0	7.54575e-05	0	0	0	0
k__Bacteria|p__Firmicutes|c__Clostridia|o__Clostridiales|f__Ruminococcaceae|g__Ruminococcaceae_UCG-007	0	0	0	7.54575e-05	3.77287e-05	0	7.54575e-05	0	0	7.54575e-05	3.77287e-05	0	0	0	0	0	0	0
k__Bacteria|p__Firmicutes|c__Clostridia|o__Clostridiales|f__Lachnospiraceae|g__Eubacterium_fissicatena_group	0	3.77287e-05	0.00158461	0.0136201	7.54575e-05	7.54575e-05	0.00109413	3.77287e-05	0.00109413	0.0113941	0.000452745	0.0119977	0	0	0	0	0	0
k__Bacteria|p__Bacteroidetes|c__Bacteroidia|o__Bacteroidales|f__Bacteroidales_S24-7_group|g__mouse_gut_metagenome	0	0.00030183	0.00101868	0.000264101	0.0043388	0.000452745	0	0.000113186	0	0	0	0	0	0	0	0	0	0
k__Bacteria|p__Firmicutes|c__Clostridia|o__Clostridiales|f__Ruminococcaceae|g__Hydrogenoanaerobacterium	0	0	0	0	0	0	3.77287e-05	0	7.54575e-05	0	0	0	0	0	0	3.77287e-05	0	0
k__Bacteria|p__Saccharibacteria|c__Unknown_Class|o__Unknown_Order|f__Unknown_Family|g__Candidatus_Saccharimonas	0.0073571	0.00226372	0.00169779	0.00581022	0.000867761	0.00935673	0.00143369	0.0038106	0.00618751	0.0040747	0.00792303	0.00471609	0.000113186	0.00143369	0.00211281	0.000867761	0.024335	0.00260328
k__Bacteria|p__Bacteroidetes|c__Bacteroidia|o__Bacteroidales|f__Prevotellaceae|g__Prevotellaceae_UCG-001	0.0110922	0.000150915	0.00415016	0.00618751	0.0151669	0.000792303	0	0	0	0	0.000113186	0	0	0	0	0.000113186	0.000716846	0.000113186
k__Bacteria|p__Firmicutes|c__Clostridia|o__Clostridiales|f__Lachnospiraceae|g__Ruminococcus_torques_group	0	0	0	3.77287e-05	3.77287e-05	0.000113186	0.0125259	7.54575e-05	0	3.77287e-05	0	0.000339559	0.000679117	0.00230145	0.00245237	0.000830032	0	0.00132051
k__Bacteria|p__Firmicutes|c__Bacilli|o__Lactobacillales|f__Leuconostocaceae|g__Leuconostoc	0	0	0	0	0	0	0	0	0	0	0	0	0	0.000339559	0	0.000452745	0.000150915	0.000113186
k__Bacteria|p__Bacteroidetes|c__Bacteroidia|o__Bacteroidales|f__Bacteroidaceae|g__Bacteroides	0.0199208	0.0201471	0.00211281	0.00158461	0.00369742	0.0135069	0.0240332	0.00128278	0.0277683	0.0129032	0.0195435	0.00554612	0.0147897	0.0124128	0.00607433	0.02226	0.0910394	0.0149783
k__Bacteria|p__Firmicutes|c__Clostridia|o__Clostridiales|f__Ruminococcaceae|g__Butyricicoccus	0.00124505	0	3.77287e-05	0	7.54575e-05	0.000150915	0	0.000339559	0.000452745	3.77287e-05	0.000264101	0.00030183	0	0	0	0	0	0
k__Bacteria|p__Firmicutes|c__Erysipelotrichia|o__Erysipelotrichales|f__Erysipelotrichaceae|g__Clostridium_innocuum_group	0	0	0	0	0	0	0	0	0	0	0	0	0	0	0.00482928	0.000377287	0.186946	0.00120732
k__Bacteria|p__Firmicutes|c__Clostridia|o__Clostridiales|f__Family_XIII|g__Eubacterium_nodatum_group	0.000226372	0.000264101	0.000226372	3.77287e-05	0.000188644	7.54575e-05	0.00135823	0.000150915	0.000641388	0	0.000867761	0.00120732	0.000679117	0.000377287	0.00113186	0.00128278	0.0116959	0.00147142
k__Bacteria|p__Firmicutes|c__Clostridia|o__Clostridiales|f__Peptostreptococcaceae|g__Intestinibacter	0	0	0	0	0	0	0.000150915	0.000490473	0.000188644	0.000113186	0	7.54575e-05	0	0	0	0	0	0
k__Bacteria|p__Firmicutes|c__Clostridia|o__Clostridiales|f__Ruminococcaceae|g__Ruminococcaceae_NK4A214_group	0.000339559	0.000830032	0.00060366	0.00343331	0.000113186	0.000188644	0.00188644	0.00109413	0.000452745	0.00679117	0.000867761	0.000792303	0.00211281	0.00211281	0	0	0	0
k__Bacteria|p__Firmicutes|c__Clostridia|o__Clostridiales|f__Ruminococcaceae|g__Ruminiclostridium_5	0.00252782	0.0027542	0.000226372	0.000226372	0.000150915	0.0123373	0.00660253	0.00988493	0.00396152	0.000867761	0.00335786	0.00520656	0.0065648	0.00520656	0.00143369	0.00101868	0.0613092	0.00264101
k__Bacteria|p__Firmicutes|c__Erysipelotrichia|o__Erysipelotrichales|f__Erysipelotrichaceae|g__Turicibacter	3.77287e-05	0.00060366	0.01113	0.0281079	0.00347104	0.000565931	0	0	0	0	0	0	0	0	0	0	0	0
k__Bacteria|p__Firmicutes|c__Erysipelotrichia|o__Erysipelotrichales|f__Erysipelotrichaceae|g__Allobaculum	0	0.0319185	0.119977	0.113375	0.0870779	0.0173552	0.000679117	0.00252782	0.00203735	0.0250141	0.0032824	0.0103754	0	0.0173552	0	0	0	0
k__Bacteria|p__Firmicutes|c__Bacilli|o__Lactobacillales|f__Carnobacteriaceae|g__Trichococcus	0	0	0	0	0	0	0	0	0	0.000150915	0	3.77287e-05	0	0	0	0	0	0
k__Bacteria|p__Firmicutes|c__Clostridia|o__Clostridiales|f__Lachnospiraceae|g__Eubacterium_xylanophilum_group	0.00030183	0.000754575	0.000528202	0.00690436	7.54575e-05	3.77287e-05	0.00750802	0.007093	0.00113186	0.0030183	0.000528202	0.000679117	7.54575e-05	0.000188644	0	0.000113186	0	3.77287e-05
k__Bacteria|p__Firmicutes|c__Clostridia|o__Clostridiales|f__Lachnospiraceae|g__Lachnospiraceae_UCG-006	0.010715	0.00520656	0.00335786	0.00679117	0.000943218	0.0030183	0.00799849	0.00486701	0.000528202	0.000754575	0.00475382	0.0119977	0.0120355	0.00460291	0.00154688	0.00120732	0.000188644	0.00324467
k__Bacteria|p__Firmicutes|c__Clostridia|o__Clostridiales|f__Ruminococcaceae|g__Intestinimonas	0.00339559	0.00290511	0.000565931	0.000980947	0.000980947	0.00622524	0.0722505	0.041162	0.0276552	0.00754575	0.0290511	0.0207508	0.0320694	0.0144501	0.00909262	0.00758347	0.00867761	0.0230145
k__Bacteria|p__Firmicutes|c__Clostridia|o__Clostridiales|f__Lachnospiraceae|g__Coprococcus_2	0.002226	0.000528202	0.000113186	3.77287e-05	0.00030183	3.77287e-05	7.54575e-05	0.000150915	0	0.000113186	0	0	0	0	0	0	0	0
k__Bacteria|p__Proteobacteria|c__Gammaproteobacteria|o__Enterobacteriales|f__Enterobacteriaceae|g__Proteus	0	0	0	0	0	0	0	0	0	0	0	0	0	0.000264101	0.000565931	0.000150915	0.000264101	7.54575e-05
k__Bacteria|p__Proteobacteria|c__Gammaproteobacteria|o__Pseudomonadales|f__Pseudomonadaceae|g__Pseudomonas	0	0	0	0	0	0	0	0	0	0	0	0	3.77287e-05	3.77287e-05	3.77287e-05	3.77287e-05	0	3.77287e-05
k__Bacteria|p__Firmicutes|c__Clostridia|o__Clostridiales|f__Ruminococcaceae|g__Ruminiclostridium_9	0.012941	0.0068289	0.000830032	0.000716846	0.000943218	0.0141105	0.0644784	0.061196	0.0378042	0.0153179	0.0558008	0.0424448	0.043954	0.0288248	0.0104886	0.0151669	0.0043388	0.0402188
k__Bacteria|p__Firmicutes|c__Clostridia|o__Clostridiales|f__Lachnospiraceae|g__Coprococcus_1	0.00135823	0.000754575	0.000264101	0.000113186	0.000792303	0.00116959	0.00452745	0.00199962	0.00196189	0.000565931	0.00192417	0.00697982	0.00648934	0.00256555	0.0035465	0.00290511	0	0.0106395
k__Bacteria|p__Proteobacteria|c__Gammaproteobacteria|o__Enterobacteriales|f__Enterobacteriaceae|g__Providencia	0	0	0	0	0	0	0	0	0	0	0	0	0	0.000641388	7.54575e-05	7.54575e-05	0	0
k__Bacteria|p__Firmicutes|c__Erysipelotrichia|o__Erysipelotrichales|f__Erysipelotrichaceae|g__Candidatus_Stoquefichus	0	0.000150915	0.00090549	0.00150915	0.000113186	0	0	0	0	0	0	0	0	0	0	0	0	0
k__Bacteria|p__Firmicutes|c__Clostridia|o__Clostridiales|f__Lachnospiraceae|g__Tyzzerella_3	0.000113186	0	3.77287e-05	0	0	0.00030183	0	0	0	0	0	0	0	0	0	0	0	0
k__Bacteria|p__Firmicutes|c__Clostridia|o__Clostridiales|f__Christensenellaceae|g__Christensenellaceae_R-7_group	3.77287e-05	3.77287e-05	0.000339559	0	0.000113186	0	0.00569704	0.00320694	0.00343331	0.000980947	0.00181098	0.00430108	0.00256555	0.0010564	0.00305603	0.000830032	0	0.00562158
k__Bacteria|p__Actinobacteria|c__Coriobacteriia|o__Coriobacteriales|f__Coriobacteriaceae|g__Senegalimassilia	0	3.77287e-05	0.000226372	0.00101868	0.000188644	0.000226372	0	0	0	0	0	0	0	0	0	0	0	0
k__Bacteria|p__Firmicutes|c__Clostridia|o__Clostridiales|f__Eubacteriaceae|g__Anaerofustis	3.77287e-05	7.54575e-05	3.77287e-05	7.54575e-05	3.77287e-05	0	0	0	0	0	0	0	0.000113186	0	0	0	0.00030183	0
k__Bacteria|p__Bacteroidetes|c__Bacteroidia|o__Bacteroidales|f__Bacteroidales_S24-7_group|g__gut_metagenome	0	0.000188644	0.00596114	0.00388606	0.00120732	0.000377287	0	0	0	0	0	0	0	0	0	0	0	0
k__Bacteria|p__Firmicutes|c__Clostridia|o__Clostridiales|f__Ruminococcaceae|g__Subdoligranulum	0.000113186	0	3.77287e-05	0	0	0.000188644	0.000226372	0.00090549	0.000226372	0.000113186	0.000415016	0.000490473	0.000415016	0.000943218	7.54575e-05	7.54575e-05	0.00030183	7.54575e-05
k__Bacteria|p__Firmicutes|c__Clostridia|o__Clostridiales|f__Ruminococcaceae|g__Ruminococcaceae_UCG-014	0.0107904	0.00724392	0.0411243	0.173477	0.0442935	0.00101868	0.00845124	0.00920581	0.000641388	0.0180343	0.0289379	0.00309376	0.00124505	0.00531975	0.00124505	0.000415016	0	0.000150915
k__Bacteria|p__Firmicutes|c__Clostridia|o__Clostridiales|f__Ruminococcaceae|g__Ruminococcaceae_UCG-009	3.77287e-05	7.54575e-05	0.000113186	0.000150915	0.000113186	7.54575e-05	0.00211281	0.00264101	0.00143369	0.000264101	0.00060366	0.000188644	0.000264101	0.000150915	0.000226372	0.000226372	0	0.000188644
k__Bacteria|p__Firmicutes|c__Clostridia|o__Clostridiales|f__Ruminococcaceae|g__Ruminococcaceae_UCG-013	0	0.00479155	0.00207508	0.00181098	0.0043388	0.000113186	0	0.000226372	7.54575e-05	0.00113186	0.00090549	0.00282965	0.000226372	0.000528202	0.000113186	0.000943218	0	0.000716846
k__Bacteria|p__Firmicutes|c__Bacilli|o__Lactobacillales|f__Streptococcaceae|g__Lactococcus	0	0	0	3.77287e-05	0	0	0.0113186	0.00637616	0.0118091	0.00954537	0.00743256	0.0195435	0.0366346	0.0494246	0.0576118	0.0466327	0.0561026	0.0570458
k__Bacteria|p__Firmicutes|c__Clostridia|o__Clostridiales|f__Lachnospiraceae|g__Eisenbergiella	0	0	0.000113186	0	0	0	0	0	0	0	0	0	0	0	0	3.77287e-05	0	0
k__Bacteria|p__Verrucomicrobia|c__Verrucomicrobiae|o__Verrucomicrobiales|f__Verrucomicrobiaceae|g__Akkermansia	0	0	0	0	0	0	7.54575e-05	0.000226372	0.00158461	0.00313148	0.00448972	0.00750802	0.00199962	0.0491605	0.000528202	0.0969251	0.00724392	0.000113186
k__Bacteria|p__Firmicutes|c__Clostridia|o__Clostridiales|f__Family_XIII|g__Family_XIII_AD3011_group	0.00060366	0	0.000264101	0.000264101	3.77287e-05	0	0.000377287	0.000226372	7.54575e-05	0.000113186	0.000226372	0.000264101	7.54575e-05	0	0	0	0.00128278	0
k__Bacteria|p__Firmicutes|c__Clostridia|o__Clostridiales|f__Lachnospiraceae|g__Roseburia	0.0103754	0.000415016	0.000377287	0.0010564	0.00192417	0.0302207	0.0305225	0.00645161	0.0344463	0.00290511	0.00211281	0.00867761	0.0234673	0.0219581	0.026561	0.0199208	0.00241464	0.0274288
k__Bacteria|p__Firmicutes|c__Clostridia|o__Clostridiales|f__Clostridiaceae_1|g__Candidatus_Arthromitus	0.00916808	0.000150915	3.77287e-05	0	7.54575e-05	0	0	0	0	0	0	0	0	0	0	0	0	0
k__Bacteria|p__Firmicutes|c__Clostridia|o__Clostridiales|f__Lachnospiraceae|g__Marvinbryantia	0.000490473	0.00358423	0.00943218	0.0063007	0.00611205	0.0170157	0.000415016	0	7.54575e-05	0	0.000226372	7.54575e-05	0.00060366	0.000679117	7.54575e-05	0.00030183	0	3.77287e-05
k__Bacteria|p__Firmicutes|c__Bacilli|o__Lactobacillales|f__Aerococcaceae|g__Aerococcus	0	0	0	0	0	0	7.54575e-05	0.000792303	3.77287e-05	0.000339559	3.77287e-05	0.000226372	0	0	0	0	0	0
k__Bacteria|p__Firmicutes|c__Clostridia|o__Clostridiales|f__Ruminococcaceae|g__Ruminiclostridium	0.00690436	0.00135823	0.000150915	0.000113186	0.000264101	0.00192417	0.015016	0.0233164	0.0276552	0.00173552	0.0422562	0.0073571	0.0148651	0.00803622	0.00109413	0.00305603	0.000528202	0.00811168
k__Bacteria|p__Firmicutes|c__Clostridia|o__Clostridiales|f__Family_XIII|g__Eubacterium_brachy_group	0.000943218	0.00128278	0.000565931	0.00120732	0.000339559	0.00150915	0.000415016	0.000377287	0.000452745	0.00060366	0.000528202	0.00211281	0.00135823	0.000792303	0.0010564	0.000339559	0.00192417	0.000377287
k__Bacteria|p__Firmicutes|c__Clostridia|o__Clostridiales|f__Peptostreptococcaceae|g__Romboutsia	0	0	0	0	0	0	0.141483	0.0546689	0.131183	0.15382	0.051047	0.0836823	0.000188644	0.000377287	0	3.77287e-05	0	0
k__Bacteria|p__Firmicutes|c__Clostridia|o__Clostridiales|f__Ruminococcaceae|g__Candidatus_Soleaferrea	0	0	7.54575e-05	0.000113186	0	0	0.00060366	7.54575e-05	7.54575e-05	7.54575e-05	0.000339559	0.00030183	0	0.000113186	7.54575e-05	0.000452745	0	0.000113186
k__Bacteria|p__Firmicutes|c__Clostridia|o__Clostridiales|f__Peptostreptococcaceae|g__Paeniclostridium	0	0	0	0	0	0	0	0	0	0	3.77287e-05	3.77287e-05	0	0	0	0	0	0
k__Bacteria|p__Firmicutes|c__Clostridia|o__Clostridiales|f__Lachnospiraceae|g__Lachnospiraceae_UCG-010	0	0	0	0	0	0	0	3.77287e-05	0	0	0	0	0	0	0	0	0	0
k__Bacteria|p__Firmicutes|c__Clostridia|o__Clostridiales|f__Ruminococcaceae|g__Ruminococcus_1	0.00226372	0	0.000339559	0.00147142	3.77287e-05	0.00513111	0	0.000188644	0	0.000679117	0	0	0	0	0	0	0	0
k__Bacteria|p__Actinobacteria|c__Coriobacteriia|o__Coriobacteriales|f__Coriobacteriaceae|g__Coriobacteriaceae_UCG-002	0	0.00181098	0.0298812	0.0473118	0.033239	0.00203735	0.000867761	0.00030183	0.00965855	0.0199962	0.00441426	0.00448972	0	0.00524429	0.000415016	0.000377287	0.000226372	0.000528202
k__Bacteria|p__Firmicutes|c__Erysipelotrichia|o__Erysipelotrichales|f__Erysipelotrichaceae|g__Erysipelatoclostridium	0	0.00192417	0.000226372	0.00060366	0.000113186	0	0.000830032	0	0.00539521	0.00264101	0.00943218	0.0455763	0.0107904	0.0173929	0.0517638	0.0430485	0.144878	0.0265988
k__Bacteria|p__Proteobacteria|c__Gammaproteobacteria|o__Enterobacteriales|f__Enterobacteriaceae|g__Klebsiella	0	0	0	0	0	0	0	3.77287e-05	0	0	0	0	0	0.00124505	0.115073	0.00365969	0.0428976	0.0221845
k__Bacteria|p__Bacteroidetes|c__Bacteroidia|o__Bacteroidales|f__Porphyromonadaceae|g__Parabacteroides	0.00181098	0.00633843	0.00332013	0.00120732	0.00773439	0.00543294	0.0146387	0.00226372	0.0165629	0.0252782	0.00924354	0.0124128	0.020034	0.0852292	0.0265233	0.108923	0.0448595	0.0546312
k__Bacteria|p__Firmicutes|c__Clostridia|o__Clostridiales|f__Lachnospiraceae|g__Dorea	0.000377287	0.000113186	7.54575e-05	0.000150915	0	0	7.54575e-05	0	0	0	0	3.77287e-05	0	0	0	0	0	0
k__Bacteria|p__Firmicutes|c__Clostridia|o__Clostridiales|f__Lachnospiraceae|g__Lachnospiraceae_NK4A136_group	0.0705527	0.0906999	0.00799849	0.0100358	0.00482928	0.0106395	0.0355405	0.199132	0.0677608	0.0392379	0.10432	0.152462	0.0392756	0.0977551	0.0095831	0.0217695	0.00539521	0.0623279
k__Bacteria|p__Firmicutes|c__Clostridia|o__Clostridiales|f__Ruminococcaceae|g__Eubacterium_coprostanoligenes_group	0.00490473	0.00128278	0.00116959	0.00316921	0.00177325	0.00267874	0	0.000264101	0	3.77287e-05	3.77287e-05	3.77287e-05	0.033239	3.77287e-05	0.000113186	0.000188644	0	7.54575e-05
k__Bacteria|p__Actinobacteria|c__Coriobacteriia|o__Coriobacteriales|f__Coriobacteriaceae|g__Parvibacter	3.77287e-05	0	0.000226372	0.000188644	0.000339559	7.54575e-05	0.00030183	0	7.54575e-05	0.000264101	7.54575e-05	7.54575e-05	0	0	0	0	0	0
k__Bacteria|p__Firmicutes|c__Clostridia|o__Clostridiales|f__Ruminococcaceae|g__Anaerotruncus	0.00120732	0.0076212	0.000528202	3.77287e-05	0.000679117	0.013356	0.0240709	0.0193926	0.0221468	0.00192417	0.0160347	0.0396152	0.00909262	0.00550839	0.00147142	0.00282965	0.00773439	0.00897944
k__Bacteria|p__Firmicutes|c__Clostridia|o__Clostridiales|f__Ruminococcaceae|g__Ruminococcaceae_UCG-010	0.000754575	0.000716846	0.000188644	0.000188644	0.000490473	0.000490473	0.000716846	0.00139596	0.00109413	0.00060366	0.00188644	0.00207508	0.00143369	0.00116959	0.000188644	0.000867761	0	0.000679117
k__Bacteria|p__Firmicutes|c__Clostridia|o__Clostridiales|f__Ruminococcaceae|g__Ruminococcaceae_UCG-005	0.000415016	0.000113186	3.77287e-05	0.000113186	0.000113186	0.000339559	0.000339559	0.000226372	0.000415016	0.000188644	7.54575e-05	0.000113186	0.000377287	3.77287e-05	0.000113186	0	0	0.000150915
k__Bacteria|p__Firmicutes|c__Clostridia|o__Clostridiales|f__Lachnospiraceae|g__Lachnospiraceae_FCS020_group	0.000150915	7.54575e-05	0	0	7.54575e-05	0.000150915	0.000792303	0.00101868	0.00090549	7.54575e-05	0.000339559	7.54575e-05	0.000415016	0.000188644	0.000188644	0.000415016	0	0.000264101
k__Bacteria|p__Actinobacteria|c__Coriobacteriia|o__Coriobacteriales|f__Coriobacteriaceae|g__Gordonibacter	0	0	0.000188644	0.000339559	0.000528202	0.000150915	0	0	0	0	0	0	0	0	0	0	0	0
k__Bacteria|p__Proteobacteria|c__Deltaproteobacteria|o__Desulfovibrionales|f__Desulfovibrionaceae|g__Desulfovibrio	0.00279193	0.00837578	0.000679117	0.00101868	0.00132051	0.0138842	0.0717223	0.0964346	0.0413507	0.0111677	0.0653462	0.0871156	0.029202	0.0378796	0.00181098	0.00498019	0.00196189	0.0118091
k__Bacteria|p__Firmicutes|c__Clostridia|o__Clostridiales|f__Lachnospiraceae|g__Tyzzerella	0	3.77287e-05	0	0	0	0.000565931	0.00535748	0.00505565	0.00358423	0.00169779	0.00113186	0	0	0	0	0	0	0
k__Bacteria|p__Proteobacteria|c__Gammaproteobacteria|o__Pseudomonadales|f__Moraxellaceae|g__Acinetobacter	0	0	0	0	0	0	7.54575e-05	0.00030183	3.77287e-05	0	0	3.77287e-05	0	0	0.000226372	3.77287e-05	3.77287e-05	0
k__Bacteria|p__Proteobacteria|c__Deltaproteobacteria|o__Desulfovibrionales|f__Desulfovibrionaceae|g__Bilophila	0.00030183	0.000188644	0	0	7.54575e-05	0.000150915	0.000641388	0.00169779	0.000641388	0	0.000980947	0.000490473	0.00203735	0.000415016	0	0	0	0
k__Bacteria|p__Firmicutes|c__Clostridia|o__Clostridiales|f__Ruminococcaceae|g__Ruminococcaceae_UCG-004	0.00135823	0.000226372	0.000264101	0.000377287	3.77287e-05	0.00350877	0.00867761	0.0090549	0.00475382	0.00233918	0.00264101	0.002226	0.0060366	0.000339559	0.000226372	0.0010564	0	0.00090549
k__Bacteria|p__Firmicutes|c__Clostridia|o__Clostridiales|f__Ruminococcaceae|g__Ruminiclostridium_1	0	0	0	0	0	0	0	0	0	0	3.77287e-05	0	0.000113186	0	0	0	0	0
k__Bacteria|p__Firmicutes|c__Clostridia|o__Clostridiales|f__Lachnospiraceae|g__Lachnoclostridium	0.0140728	0.0246369	0.0030183	0.0126769	0.00377287	0.05814	0.02392	0.0316167	0.0256555	0.00267874	0.0102999	0.0327485	0.009319	0.0362573	0.0134692	0.0163365	0.0194303	0.0304471
k__Bacteria|p__Firmicutes|c__Clostridia|o__Clostridiales|f__Lachnospiraceae|g__Acetatifactor	0.000188644	7.54575e-05	0	0	0	0	0.00588568	0.00162234	0.0113186	0.00415016	0.000716846	0.00890398	0.000188644	0.000565931	3.77287e-05	0.00101868	0	0.00498019
k__Bacteria|p__Firmicutes|c__Clostridia|o__Clostridiales|f__Family_XIII|g__Anaerovorax	0.000113186	0	0	0	0	0	0.000490473	0.000490473	0.000264101	0	0.000113186	0	0.000150915	0.000150915	0	0.000226372	0	7.54575e-05
k__Bacteria|p__Proteobacteria|c__Betaproteobacteria|o__Burkholderiales|f__Alcaligenaceae|g__Parasutterella	0.000113186	0.00543294	0.00777212	0.00320694	0.0124505	0.00154688	0	0	0	0.000188644	7.54575e-05	3.77287e-05	0	7.54575e-05	0.00143369	0.00196189	0.00992266	0.00339559
k__Bacteria|p__Tenericutes|c__Mollicutes|o__Anaeroplasmatales|f__Anaeroplasmataceae|g__Anaeroplasma	0	0.000113186	0	0	3.77287e-05	0.00505565	0	0.000188644	0	0	0	0	3.77287e-05	0.000113186	0	0.000188644	0	0
k__Bacteria|p__Bacteroidetes|c__Bacteroidia|o__Bacteroidales|f__Porphyromonadaceae|g__Odoribacter	0.0379928	0.0353895	0.00486701	0.00426335	0.00569704	0.0362196	0.014601	0.00135823	0.0342954	0.00875307	0.0122618	0.000716846	0.00875307	0.00622524	0.000792303	0.00539521	0.00713073	0.00505565
k__Bacteria|p__Firmicutes|c__Clostridia|o__Clostridiales|f__Family_XIII|g__Family_XIII_UCG-001	0.000150915	0.000188644	3.77287e-05	0	7.54575e-05	0.00060366	0	0	3.77287e-05	0	3.77287e-05	3.77287e-05	0	0	0	0	0	0
k__Bacteria|p__Tenericutes|c__Mollicutes|o__Mycoplasmatales|f__Mycoplasmataceae|g__Mycoplasma	0	0	0	0	0	0	0	0	0	0	0	0	0	0	0	0	0	0.00030183
k__Bacteria|p__Bacteroidetes|c__Bacteroidia|o__Bacteroidales|f__Rikenellaceae|g__Rikenella	0.00399925	0.000377287	0.00030183	0.00203735	0.000565931	0.00158461	0.00196189	0.00101868	0.00837578	0.00147142	0.0076212	0	0.00113186	0.0153933	0.002226	0.00347104	0.00298057	0.0027542
k__Bacteria|p__Proteobacteria|c__Gammaproteobacteria|o__Enterobacteriales|f__Enterobacteriaceae|g__Escherichia-Shigella	0	0	0	0	7.54575e-05	0	0.00030183	0	3.77287e-05	0.000188644	0.000150915	3.77287e-05	0.000377287	0.00147142	0.0627051	0.00479155	0.0819845	0.0453122
k__Bacteria|p__Firmicutes|c__Clostridia|o__Clostridiales|f__Lachnospiraceae|g__Blautia	0.000641388	7.54575e-05	0.00562158	0.0547821	3.77287e-05	0.000264101	0.000377287	0.00350877	0.000377287	0.000377287	0.000150915	0.0057725	0	0	7.54575e-05	7.54575e-05	0	0.000188644
k__Bacteria|p__Bacteroidetes|c__Bacteroidia|o__Bacteroidales|f__Rikenellaceae|g__Alistipes	0.0271647	0.0153179	0.0060366	0.00290511	0.0102999	0.0208263	0.0123373	0.00060366	0.0130919	0.014601	0.00622524	0.000150915	0.0285984	0.0641766	0.0130541	0.0337672	0.018223	0.0490473
k__Bacteria|p__Bacteroidetes|c__Bacteroidia|o__Bacteroidales|f__Bacteroidales_S24-7_group|g__gut_metagenome|s__gut_metagenome	0	0.000188644	0.00596114	0.00388606	0.00120732	0.000377287	0	0	0	0	0	0	0	0	0	0	0	0
k__Bacteria|p__Bacteroidetes|c__Flavobacteriia|o__Flavobacteriales|f__Flavobacteriaceae|g__uncultured|s__gut_metagenome	0	0	0	0	0	0	0.000490473	3.77287e-05	0.000264101	0	0	0	0	0	0	0.000113186	0	0
k__Bacteria|p__Firmicutes|c__Bacilli|o__Lactobacillales|f__Lactobacillaceae|g__Lactobacillus|s__Lactobacillus_gasseri	0	0.00996038	0.00373514	0.00188644	0.00158461	3.77287e-05	0.000565931	0.00494246	0.0060366	0.0861724	0.0201094	0.0808149	0.0119977	0.0165252	0.00807395	0.0671571	0.000113186	0.0130541
k__Bacteria|p__Proteobacteria|c__Gammaproteobacteria|o__Pseudomonadales|f__Pseudomonadaceae|g__Pseudomonas|s__Pseudomonas_putida	0	0	0	0	0	0	0	0	0	0	0	0	3.77287e-05	3.77287e-05	3.77287e-05	3.77287e-05	0	3.77287e-05
k__Bacteria|p__Proteobacteria|c__Gammaproteobacteria|o__Enterobacteriales|f__Enterobacteriaceae|g__Escherichia-Shigella|s__Escherichia_coli	0	0	0	0	7.54575e-05	0	0.00030183	0	3.77287e-05	0.000188644	0.000150915	3.77287e-05	0.000377287	0.00147142	0.0627051	0.00479155	0.0819845	0.0453122
k__Bacteria|p__Firmicutes|c__Bacilli|o__Lactobacillales|f__Lactobacillaceae|g__Lactobacillus|s__Lactobacillus_vaginalis	0.0100736	0.00830032	0.00135823	0.000377287	0.00030183	0.000113186	0.000226372	0.00113186	0.00128278	0.0212413	0.00392379	0.0162988	0.0110922	0.0043388	0.0152801	0.0355405	0.000377287	0.00611205
k__Bacteria|p__Firmicutes|c__Bacilli|o__Bacillales|f__Staphylococcaceae|g__Staphylococcus|s__Staphylococcus_saprophyticus_subsp._saprophyticus	3.77287e-05	0	0	7.54575e-05	0	0	0	3.77287e-05	3.77287e-05	0.000188644	0	0	3.77287e-05	3.77287e-05	0	0	0	0
k__Bacteria|p__Firmicutes|c__Clostridia|o__Clostridiales|f__Lachnospiraceae|g__Roseburia|s__mouse_gut_metagenome	0	0	3.77287e-05	0	0.000113186	0	0	0	0	0	0	0	0	0	0	0	0	0
k__Bacteria|p__Tenericutes|c__Mollicutes|o__Mollicutes_RF9|f__wallaby_gut_metagenome|g__wallaby_gut_metagenome|s__wallaby_gut_metagenome	0	0	0	3.77287e-05	0	0	0	0	0	0	0	0	0	0	0	0	0	0
k__Bacteria|p__Actinobacteria|c__Actinobacteria|o__Bifidobacteriales|f__Bifidobacteriaceae|g__Bifidobacterium|s__Bifidobacterium_sp._MC_8	0	0	0	0.000150915	0	0	0	0	0	0	0	0	0	0	0	0	0	0
k__Bacteria|p__Firmicutes|c__Clostridia|o__Clostridiales|f__Christensenellaceae|g__Christensenellaceae_R-7_group|s__bacterium_YE57	0	0	0.000188644	0	0	0	0.00124505	0.00030183	0.000867761	0.000754575	0.000377287	3.77287e-05	0	0	0	0	0	0
k__Bacteria|p__Firmicutes|c__Clostridia|o__Clostridiales|f__Ruminococcaceae|g__Anaerotruncus|s__Clostridium_leptum	0	0.00090549	0	3.77287e-05	0.000113186	0.00132051	0	0.000377287	0	3.77287e-05	0.000113186	0	3.77287e-05	7.54575e-05	0	0	0	0.000113186
k__Bacteria|p__Firmicutes|c__Clostridia|o__Clostridiales|f__Lachnospiraceae|g__Lachnospiraceae_NK4A136_group|s__Blautia_coccoides	0.000490473	0	0	3.77287e-05	0	0	0.0116959	0.161819	0.050066	0.0267119	3.77287e-05	0.113148	0	0	0	0	0	0.00415016
k__Bacteria|p__Bacteroidetes|c__Bacteroidia|o__Bacteroidales|f__Porphyromonadaceae|g__Odoribacter|s__Odoribacter_sp._Marseille-P2698	0	0	3.77287e-05	0	0	0	0	0	0	0	0	0	0	0	0	0	0	0
k__Bacteria|p__Proteobacteria|c__Gammaproteobacteria|o__Pseudomonadales|f__Moraxellaceae|g__Acinetobacter|s__Acinetobacter_baumannii	0	0	0	0	0	0	7.54575e-05	0.00030183	3.77287e-05	0	0	3.77287e-05	0	0	0.000226372	3.77287e-05	3.77287e-05	0
k__Bacteria|p__Bacteroidetes|c__Bacteroidia|o__Bacteroidales|f__Bacteroidales_S24-7_group|g__mouse_gut_metagenome|s__mouse_gut_metagenome	0	0.00030183	0.00101868	0.000264101	0.0043388	0.000452745	0	0.000113186	0	0	0	0	0	0	0	0	0	0
k__Bacteria|p__Bacteroidetes|c__Bacteroidia|o__Bacteroidales|f__Prevotellaceae|g__Alloprevotella|s__gut_metagenome	0	0	3.77287e-05	0	0	0	0	0	0	0	0	0	0	0	0	0	0	0
k__Bacteria|p__Proteobacteria|c__Gammaproteobacteria|o__Enterobacteriales|f__Enterobacteriaceae|g__Proteus|s__Proteus_mirabilis	0	0	0	0	0	0	0	0	0	0	0	0	0	0.000264101	0.000565931	0.000150915	0.000264101	7.54575e-05
k__Bacteria|p__Proteobacteria|c__Alphaproteobacteria|o__Rhodospirillales|f__Rhodospirillaceae|g__uncultured|s__Blattella_germanica_German_cockroach	0	0	3.77287e-05	0	0.000490473	0	0.000377287	3.77287e-05	0.00120732	0	0	3.77287e-05	3.77287e-05	0.00030183	0	0	0.00116959	0
k__Bacteria|p__Firmicutes|c__Bacilli|o__Lactobacillales|f__Leuconostocaceae|g__Weissella|s__Weissella_confusa	0	0	0	0	0	0	0	0.00030183	7.54575e-05	0	0	0	0	0	0	0	0	0
k__Bacteria|p__Firmicutes|c__Bacilli|o__Lactobacillales|f__Lactobacillaceae|g__Lactobacillus|s__Lactobacillus_acidophilus	0	0	0	0	0	0	0	0	0	0	0	3.77287e-05	0	0	0.0427467	0.0856065	0	0.0133937
k__Bacteria|p__Bacteroidetes|c__Bacteroidia|o__Bacteroidales|f__Bacteroidaceae|g__Bacteroides|s__bacterium_NLAE-zl-G339	0	0	0	0	0	0	0	0	0	3.77287e-05	0	0	0	0	0	0	3.77287e-05	0
k__Bacteria|p__Firmicutes|c__Bacilli|o__Lactobacillales|f__Streptococcaceae|g__Lactococcus|s__Lactococcus_lactis	0	0	0	3.77287e-05	0	0	0.01113	0.00633843	0.0117336	0.00954537	0.00739483	0.0195435	0.0366346	0.0484814	0.0573854	0.0460291	0.0560272	0.0564422
k__Bacteria|p__Firmicutes|c__Bacilli|o__Lactobacillales|f__Lactobacillaceae|g__Lactobacillus|s__Lactobacillus_sp._C4I9	0	0	0	0	0	0	0	0	0	0	0	0	0	0	0.000113186	7.54575e-05	0	3.77287e-05

## Sheet: Phylum 
	p__Firmicutes	p__Bacteroidetes	p__Proteobacteria	p__Actinobacteria	p__Verrucomicrobia	p__Saccharibacteria	p__Deferribacteres	p__Tenericutes	p__Cyanobacteria	p__unidentified		B/F
control-1	0.761668	0.220562	0.00652707	0.0032824	0	0.0073571	3.77e-05	0.000264101	0.00030183	0		0.289578
control-2	0.374118	0.601019	0.0151292	0.00728164	0	0.00226372	3.77e-05	0.000150915	0	0		1.60649
control-3	0.299491	0.629768	0.00863988	0.0589323	0	0.00169779	0	0.000641388	0.000226372	0.00060366		2.1028
control-4	0.540879	0.361705	0.00535748	0.0822864	0	0.00581022	3.77e-05	0.00252783	0.000830032	0.000565931		0.668736
control-5	0.222901	0.706621	0.0151292	0.0521411	0	0.000867761	0	0.000830032	0.00124505	0.000264101		3.17011
control-6	0.370798	0.526278	0.0645539	0.00841351	0	0.00935672	0.0150538	0.00535748	0	0.000188644		1.41931
DKD-1	0.703075	0.204754	0.0823241	0.00581022	7.55e-05	0.00143369	0.000980947	0.00135823	0	0.000188644		0.291226
DKD-2	0.749217	0.0345972	0.179891	0.00226372	0.000226372	0.0038106	0.0278061	0.00173552	0.000226372	0.000226372		0.0461779
DKD-3	0.65863	0.256103	0.0572722	0.0162234	0.00158461	0.00618751	0.00347104	0.000490473	0	3.77e-05		0.388841
DKD-4	0.636521	0.301679	0.0154311	0.0290134	0.00313148	0.0040747	0.000113186	0.00724392	0.00271647	7.55e-05		0.473949
DKD-5	0.629277	0.26429	0.073156	0.00848896	0.00448972	0.00792303	0.000339559	0.0116582	0.000339559	3.77e-05		0.419989
DKD-6	0.851575	0.0276929	0.0956423	0.0126391	0.00750802	0.00471609	0.000113186	0	0	0.000113186		0.0325196
QRXZF-1	0.655273	0.295152	0.0378419	0.00362196	0.00199962	0.000113186	0.000415016	0.000113186	0.00539521	7.55e-05		0.450426
QRXZF-2	0.508017	0.363441	0.0534993	0.0216186	0.0491605	0.00143369	0.00237691	0.000264101	0.000188644	0		0.71541
QRXZF-3	0.682098	0.102094	0.203245	0.00977174	0.000528202	0.00211281	3.77e-05	0	0	0.000113186		0.149676
QRXZF-4	0.583852	0.292322	0.0167138	0.00913035	0.0969251	0.000867761	0	0.000188644	0	0		0.500679
QRXZF-5	0.538049	0.23305	0.181437	0.0158838	0.00724392	0.024335	0	0	0	0		0.433139
QRXZF-6	0.524882	0.366459	0.0953405	0.0102245	0.000113186	0.00260328	7.55e-05	0.00030183	0	0		0.698174
