# Supplementary material for: Qing-Re-Xiao-Zheng Formula Modulates Gut Microbiota and Inhibits Inflammation in Mice With Diabetic Kidney Disease
Source: Front Med (Lausanne). 2021 Sep 16;8:719950. doi: 10.3389/fmed.2021.719950 (PMC8481597; doi:10.3389/fmed.2021.719950)
Supplement: Supplementary file 6 [file Table_8.XLSX]

## Sheet: family
	f__Desulfovibrionaceae	f__Rikenellaceae	f__Prevotellaceae	f__Peptostreptococcaceae
control-1	0.00309376	0.0326354	0.0116582	0
control-2	0.00856442	0.0380306	0.00369742	0
control-3	0.000679117	0.013356	0.0168647	0
control-4	0.00101868	0.00652707	0.01196	0
control-5	0.00139596	0.0212413	0.0462177	0
control-6	0.0140351	0.0345972	0.00252782	0
DKD-1	0.0723637	0.0515752	0.000188644	0.141634
DKD-2	0.0981324	0.00245237	3.77287e-05	0.0552726
DKD-3	0.0419921	0.0564045	7.54575e-05	0.131522
DKD-4	0.0111677	0.0228259	0.00867761	0.153933
DKD-5	0.0663271	0.0162611	0.00901717	0.0511602
DKD-6	0.0876061	0.000150915	0	0.0837955
QRXZF-1	0.0312394	0.0451613	0.0176948	0.000188644
QRXZF-2	0.0382947	0.0915676	0.0114318	0.000377287
QRXZF-3	0.00181098	0.047425	0	0
QRXZF-4	0.00498019	0.0977929	0.000113186	3.77287e-05
QRXZF-5	0.00196189	0.0367101	0.000716846	0
QRXZF-6	0.0118091	0.201019	0.000113186	0

## Sheet: genus
	g__Akkermansia	g__Desulfovibrio	g__Alistipes	g__Anaerotruncus	g__Parasutterella	g__Oscillibacter	g__Corynebacterium_1	g__Gemella	g__Ruminiclostridium	g__Tyzzerella
control-1	0	0.00279193	0.0271647	0.00120732	0.000113186	0.0027542	0	0	0.00690436	0
control-2	0	0.00837578	0.0153179	0.0076212	0.00543294	0.000528202	0	0	0.00135823	3.77287e-05
control-3	0	0.000679117	0.0060366	0.000528202	0.00777212	3.77287e-05	0	7.54575e-05	0.000150915	0
control-4	0	0.00101868	0.00290511	3.77287e-05	0.00320694	3.77287e-05	0	0	0.000113186	0
control-5	0	0.00132051	0.0102999	0.000679117	0.0124505	0.000113186	0	0	0.000264101	0
control-6	0	0.0138842	0.0208263	0.013356	0.00154688	0.00154688	0	0	0.00192417	0.000565931
DKD-1	7.54575e-05	0.0717223	0.0123373	0.0240709	0	0.00633843	0.000150915	3.77287e-05	0.015016	0.00535748
DKD-2	0.000226372	0.0964346	0.00060366	0.0193926	0	0.00758347	0.000188644	0.00237691	0.0233164	0.00505565
DKD-3	0.00158461	0.0413507	0.0130919	0.0221468	0	0.0060366	3.77287e-05	0.00426335	0.0276552	0.00358423
DKD-4	0.00313148	0.0111677	0.014601	0.00192417	0.000188644	0.00441426	0.000226372	0.00358423	0.00173552	0.00169779
DKD-5	0.00448972	0.0653462	0.00622524	0.0160347	7.54575e-05	0.0098472	0.000264101	0.000792303	0.0422562	0.00113186
DKD-6	0.00750802	0.0871156	0.000150915	0.0396152	3.77287e-05	0.00396152	0.000226372	0.00199962	0.0073571	0
QRXZF-1	0.00199962	0.029202	0.0285984	0.00909262	0	0.00954537	3.77287e-05	0	0.0148651	0
QRXZF-2	0.0491605	0.0378796	0.0641766	0.00550839	7.54575e-05	0.00633843	0	0	0.00803622	0
QRXZF-3	0.000528202	0.00181098	0.0130541	0.00147142	0.00143369	0.000415016	0	0	0.00109413	0
QRXZF-4	0.0969251	0.00498019	0.0337672	0.00282965	0.00196189	0.00124505	0.000113186	0	0.00305603	0
QRXZF-5	0.00724392	0.00196189	0.018223	0.00773439	0.00992266	0	0	0	0.000528202	0
QRXZF-6	0.000113186	0.0118091	0.0490473	0.00897944	0.00339559	0.00362196	0	0	0.00811168	0
